# Supplementary material for: The AAA-ATPase Yta4/ATAD1 interacts with the mitochondrial divisome to inhibit mitochondrial fission
Source: PLoS Biol. 2023 Aug 17;21(8):e3002247. doi: 10.1371/journal.pbio.3002247 (PMC10465003; doi:10.1371/journal.pbio.3002247)
Supplement: S1 Data — (XLSX) [file pbio.3002247.s010.xlsx]

## Sheet: Fig 1B
Fig 1B	Average	1.96	4.04	Average	6.7551	2.89109	Average	3.05102	1.0198		Average	1.74	3.74	Average	7.17241	3.32086	Average	3.28736	1.25668
	SD	1.049	1.68983	SD	6.34906	3.00547	SD	3.25029	1.53227		SD	0.899206	1.3524	SD	5.59112	2.93363	SD	3.01125	1.5199
		repeat 1 (representative data shown in Fig 1B)										repeat 2
		Mitochondrial number			Branch number			Junction number				Mitochondrial number			Branch number			Junction number
		WT	yta4Δ		WT	yta4Δ		WT	yta4Δ			WT	yta4Δ		WT	yta4Δ		WT	yta4Δ
		1	8		21	2		12	1			1	6		11	1		6	0
		2	4		13	1		7	0			1	4		17	2		9	1
		2	2		5	1		2	0			1	6		16	3		7	1
		3	3		20	1		8	0			1	5		16	1		7	0
		2	2		1	1		0	0			2	3		7	3		3	1
		1	2		1	1		0	0			1	6		8	3		4	1
		4	4		8	1		4	0			1	5		15	7		8	3
		4	3		7	1		4	0			1	3		13	1		6	0
		1	4		10	1		5	0			3	3		14	1		7	0
		1	4		1	1		0	0			2	4		9	2		5	1
		1	3		22	5		10	2			2	2		1	1		0	0
		4	4		0	1		0	0			2	2		1	1		0	0
		1	4		2	4		1	1			1	6		8	1		3	0
		2	5		1	2		0	1			4	4		1	1		0	0
		3	1		11	8		5	4			2	5		13	3		6	1
		2	3		1	11		0	5			2	4		1	4		0	2
		2	10		1	1		0	0			4	2		14	1		8	0
		2	2		16	15		7	7			3	3		1	7		0	3
		3	5		14	1		8	0			1	2		13	4		6	2
		5	2		2	6		1	2			1	4		2	1		1	0
		2	4		1	5		0	2			2	5		1	1		0	0
		2	4		3	5		1	2			1	5		1	1		0	0
		4	7		5	1		2	0			1	3		4	1		2	0
		1	2		1	1		0	0			1	3		16	8		8	3
		1	3		16	6		6	3			1	3		3	1		1	0
		1	5		4	5		1	2			1	6		16	2		8	1
		3	4		6	1		3	0			3	3		7	1		3	0
		3	4		1	1		0	0			1	4		8	5		3	2
		2	6		18	1		8	0			1	4		1	1		0	0
		1	4		3	3		1	1			2	5		1	1		0	0
		3	5		22	1		10	0			3	2		14	1		7	0
		2	4		3	1		1	0			2	5		1	9		0	5
		1	3		0	1		0	0			2	3		12	5		5	2
		3	4		17	3		8	1			4	3		1	1		0	0
		1	5		11	1		5	0			1	6		13	1		6	0
		2	5		0	5		0	2			1	3		11	12		5	6
		3	5		1	1		0	0			3	1		15	7		7	3
		1	6		18	10		9	4			2	5		1	1		0	0
		2	3		1	6		0	3			3	4		16	1		10	0
		1	6		18	5		9	2			1	3		3	8		2	4
		1	6		1	9		0	3			1	3		10	1		5	0
		1	6		0	1		0	0			2	2		8	6		4	3
		2	2		7	1		3	0			2	3		6	1		3	0
		1	2		0	11		0	5			2	4		1	5		0	2
		2	5		9	3		4	1			2	3		5	1		2	0
		2	4		1	3		0	1			1	4		15	10		8	5
		1	3		1	1		0	0			1	6		15	6		7	3
		1	3		10	10		4	4			1	2		1	14		0	7
		1	4		13	1		6	0			1	3		13	3		5	1
		1	3		1	1		0	0			2	2		7	1		3	0
					1	5		0	2						1	1		0	0
					6	1		3	0						1	1		0	0
					3	10		1	5						6	1		2	0
					6	6		3	2						1	3		0	1
					10	1		6	0						1	4		0	2
					4	6		2	3						10	6		5	3
					7	3		3	1						3	6		1	3
					7	3		3	1						3	1		1	0
					1	1		0	0						1	1		0	0
					1	1		0	0						7	10		3	4
					7	6		3	3						7	1		4	0
					1	1		0	0						13	5		6	2
					1	1		0	0						7	1		2	0
					6	1		3	0						1	0		0	0
					1	1		0	0						1	6		0	3
					7	1		3	0						12	3		6	1
					3	14		1	7						1	2		0	1
					3	1		1	0						1	1		0	0
					1	4		0	2						17	11		9	5
					9	3		4	1						1	0		0	0
					1	1		0	0						8	9		4	4
					18	4		9	2						10	3		4	1
					5	0		2	0						1	1		0	0
					3	9		1	4						7	1		3	0
					1	1		0	0						13	10		7	5
					12	1		6	0						1	7		0	3
					20	1		11	0						1	4		0	1
					1	5		0	2						10	3		4	1
					10	1		5	0						3	1		1	0
					1	5		0	2						2	2		1	1
					1	3		0	1						10	1		5	0
					10	3		5	1						16	3		8	1
					1	1		0	0						12	3		6	1
					10	1		5	0						13	3		7	1
					9	5		5	2						7	12		3	5
					13	3		7	1						1	1		0	0
					13	0		6	0						7	1		4	0
					0	0		0	0							1			0
					9	1		5	0							1			0
					7	1		3	0							4			2
					17	6		7	2							3			1
					0	3		0	1							1			0
					6	3		2	1							1			0
					5	3		2	1							4			2
					15	1		8	0							1			0
					9	3		4	1							4			2
					16	1		8	0							6			3
					15	7		7	3							5			2
						1			0							3			1
						1			0							5			2
						1			0							1			0
						3			1							1			0
						1			0							1			0
						2			1							1			0
						1			0							7			2
						1			0							3			1
						2			1							1			0
						1			0							9			4
						0			0							4			2
						1			0							1			0
						1			0							3			1
						1			0							6			2
						1			0							1			0
						1			0							3			1
						1			0							1			0
						1			0							7			3
						3			1							2			1
						3			1							3			1
						1			0							1			0
						1			0							1			0
						1			0							7			3
						4			1							4			2
						2			1							6			3
						7			3							4			1
						1			0							3			1
						1			0							1			0
						2			1							1			0
						9			4							3			1
						1			0							4			2
						3			1							2			1
						8			4							5			2
						3			1							10			4
						1			0							1			0
						0			0							0			0
						10			5							1			0
						1			0							7			3
						1			0							4			2
						1			0							1			0
						1			0							1			0
						1			0							1			0
						8			4							7			3
						3			1							1			0
						1			0							5			2
						1			0							14			6
						5			2							2			1
						1			0							1			0
						4			2							1			0
						1			0							1			0
						0			0							3			1
						2			1							1			0
						1			0							5			2
						1			0							5			2
						1			0							6			3
						1			0							7			4
						1			0							1			0
						1			0							5			2
						6			3							7			3
						1			0							1			0
						4			2							9			5
						1			0							3			1
						2			1							7			3
						1			0							1			0
						1			0							1			0
						1			0							1			0
						3			1							6			3
						1			0							3			1
						2			1							1			0
						1			0							1			0
						1			0							5			2
						1			0							6			3
						8			3							5			2
						2			1							2			1
						0			0							1			0
						0			0							1			0
						5			2							3			1
						3			1							1			0
						7			3							2			1
						2			1							1			0
						8			4							1			0
						15			7							1			0
						1			0							5			2
						0			0							2			1
						1			0							7			3
						7			4							7			3
						1			0							1			0
						5			2							6			3
						6			3							3			1
						1			0
						1			0
						5			2
						14			7
						1			0
						5			2
						4			1
						1			0
						5			2
						1			0
						4			1
						1			0
						6			3
						2			1
						5			2

## Sheet: Fig 1D
Fig 1D	Average	1.66	3.76	1.84	Average	5.48193	2.93085	7.53261	Average	2.43373	1.05851	3.57609		Average	2.1	4.3	2.5	Average	5.27619	2.07907	5.48	Average	2.19048	0.572093	2.184
	SD	0.798212	1.64825	0.976458	SD	5.05666	3.09571	7.25433	SD	2.76385	1.67453	3.98413		SD	1.11117	1.64441	1.29756	SD	4.97589	2.04809	5.11103	SD	2.4888	1.03813	2.45733
		repeat 1 (representative data shown in Fig 1D)													repeat 2
		Mitochondrial number				Branch number				Junction number					Mitochondria number				Branch number				Junction number
		WT	yta4Δ	yta4Δ Yta4-13Myc		WT	yta4Δ	yta4Δ Yta4-13Myc		WT	yta4Δ	yta4Δ Yta4-13Myc			WT	yta4Δ	yta4Δ Yta4-13Myc		WT	yta4Δ	yta4Δ Yta4-13Myc		WT	yta4Δ	yta4Δ Yta4-13Myc
		1	7	1		19	2	10		8	1	4			2	1	3		24	8	3		11	4	1
		1	7	1		22	3	30		13	1	16			3	3	4		1	4	3		0	2	1
		2	3	1		11	4	13		5	2	8			1	3	4		3	3	1		1	1	0
		2	8	2		1	5	5		0	2	2			3	6	4		1	1	7		0	0	3
		3	4	1		6	1	8		3	0	4			3	4	4		1	5	1		0	2	0
		1	5	1		1	1	9		0	0	5			1	2	4		12	1	1		5	0	0
		1	3	3		7	1	14		3	0	7			2	6	2		4	3	6		2	1	3
		1	4	1		1	5	1		0	2	0			1	4	1		5	0	5		2	0	2
		1	7	1		1	1	5		0	0	3			5	3	4		1	3	1		0	1	0
		1	4	3		3	1	4		1	0	2			1	7	2		1	1	1		0	0	0
		3	3	1		9	2	13		4	1	7			1	5	1		10	1	3		5	0	1
		1	4	2		5	0	24		2	0	12			1	4	1		12	1	7		6	0	3
		3	3	3		10	1	1		5	0	0			1	6	2		17	1	1		8	0	0
		1	1	1		13	1	6		6	0	3			1	3	2		5	1	1		2	0	0
		2	3	2		1	11	1		0	5	0			2	8	3		1	3	1		0	1	0
		1	4	1		6	1	22		3	0	11			2	5	2		14	1	4		7	0	1
		2	1	2		4	1	16		2	0	8			1	4	3		5	3	7		2	1	3
		2	6	2		10	3	1		5	1	0			3	6	6		1	5	1		0	2	0
		2	3	1		3	1	10		1	0	5			1	3	1		1	1	1		0	0	0
		1	5	1		1	1	1		0	0	0			2	4	2		7	0	5		3	0	2
		2	3	4		7	1	1		3	0	0			1	3	5		1	1	1		0	0	0
		1	2	2		9	3	11		4	1	5			5	3	1		13	5	3		6	2	1
		2	7	1		7	3	1		3	1	0			1	4	2		5	1	1		2	0	0
		1	3	1		1	1	1		0	0	0			2	5	6		4	1	1		2	0	0
		2	2	2		11	1	13		6	0	7			3	5	2		7	1	3		3	0	1
		1	4	4		7	7	8		3	3	4			1	3	1		5	1	10		2	0	5
		1	1	3		1	1	3		0	0	1			2	3	4		16	1	1		7	0	0
		2	3	1		5	0	1		2	0	0			2	4	2		1	3	1		0	1	0
		3	4	3		1	5	13		0	2	8			1	6	1		10	1	3		5	0	1
		2	2	1		1	6	24		0	3	12			2	1	2		1	5	1		0	2	0
		1	2	1		5	1	17		2	0	9			5	3	3		7	5	17		3	2	7
		2	5	1		15	3	8		8	1	4			3	4	2		1	5	1		0	2	0
		1	5	3		5	1	1		3	0	0			3	7	2		1	1	15		0	0	7
		1	4	4		1	0	1		0	0	0			2	7	2		1	1	18		0	0	8
		2	3	1		7	1	1		3	0	0			1	2	2		11	1	13		6	0	6
		1	4	3		11	3	10		5	1	5			2	6	3		16	1	4		7	0	1
		2	3	1		3	3	5		1	1	2			2	3	3		1	1	10		0	0	5
		1	2	1		2	1	19		1	0	10			2	6	2		14	3	9		8	1	4
		1	4	2		7	4	19		3	2	8			1	4	1		3	1	3		1	0	1
		1	5	1		3	3	5		1	1	2			3	5	3		5	1	13		2	0	6
		1	4	3		6	3	12		3	1	6			1	2	2		1	1	1		0	0	0
		3	2	2		6	1	1		3	0	0			2	5	4		1	1	13		0	0	4
		1	3	3		1	1	4		0	0	1			4	5	2		1	1	1		0	0	0
		2	3	1		1	4	3		0	2	1			3	3	1		6	1	11		3	0	4
		2	6	1		3	1	3		1	0	1			3	5	4		10	1	0		5	0	0
		3	3	2		3	3	3		1	1	1			3	5	1		1	3	3		0	1	1
		1	4	3		1	1	3		0	0	1			1	7	2		8	1	1		3	0	0
		1	5	3		11	1	7		6	0	3			2	3	1		1	1	4		0	0	2
		3	2	2		1	1	14		0	0	7			3	6	2		1	5	3		0	2	1
		4	3	1		12	3	10		5	1	4			2	3	2		5	3	3		2	1	1
						13	1	1		7	0	0							8	1	1		4	0	0
						1	1	3		0	0	1							1	1	1		0	0	0
						3	5	9		1	2	4							13	1	9		6	0	4
						14	6	7		7	3	3							1	1	5		0	0	2
						5	1	10		2	0	5							7	1	4		3	0	2
						3	4	1		1	2	0							3	1	5		1	0	2
						25	4	8		13	2	4							1	1	6		0	0	2
						1	3	1		0	1	0							23	1	1		10	0	0
						4	1	1		2	0	0							6	0	3		2	0	1
						7	10	8		4	5	4							5	3	1		2	1	0
						4	1	3		2	0	1							1	3	11		0	1	4
						5	1	1		2	0	0							1	3	17		0	1	7
						7	13	10		3	7	5							12	1	14		5	0	6
						3	7	11		1	3	6							8	1	15		3	0	5
						1	1	4		0	0	2							2	1	11		1	0	5
						1	5	1		0	2	0							6	3	1		3	1	0
						14	1	14		7	0	6							1	1	0		0	0	0
						7	6	21		3	2	11							7	1	1		3	0	0
						1	1	3		0	0	1							1	2	1		0	1	0
						7	3	4		3	1	2							3	1	5		1	0	2
						9	20	26		5	11	14							10	1	8		5	0	3
						9	5	9		4	2	4							5	1	19		2	0	9
						1	1	1		0	0	0							1	3	1		0	1	0
						1	1	1		0	0	0							9	1	5		4	0	2
						3	1	8		1	0	5							1	3	3		0	1	1
						6	1	4		3	0	2							2	1	3		1	0	1
						1	1	11		0	0	5							1	1	6		0	0	2
						1	3	1		0	1	0							10	1	7		5	0	3
						3	2	1		1	1	0							6	1	11		2	0	5
						4	1	34		2	0	19							9	1	14		4	0	6
						1	1	12		0	0	6							1	1	8		0	0	4
						1	1	1		0	0	0							13	5	3		7	2	1
						1	1	12		0	0	6							4	0	1		1	0	0
							3	11			1	5							14	1	1		5	0	0
							3	2			1	1							3	1	3		1	0	1
							9	1			4	0							3	5	10		1	2	4
							1	6			0	2							3	8	3		1	3	1
							1	1			0	0							3	1	8		1	0	4
							6	1			3	0							5	11	16		2	5	8
							4	6			2	3							0	1	1		0	0	0
							3	1			1	0							5	5	7		2	2	3
							3	6			1	3							5	1	8		1	0	4
							1				0								3	1	15		1	0	6
							1				0								8	1	1		4	0	0
							5				2								6	1	5		3	0	2
							1				0								1	3	1		0	1	0
							1				0								1	3	3		0	1	1
							3				1								6	1	3		3	0	1
							3				1								1	3	5		0	1	2
							1				0								4	1	13		2	0	6
							7				3								3	5	15		1	2	7
							1				0								3	1	6		1	0	2
							3				1								1	1	3		0	0	1
							1				0								7	0	6		4	0	3
							1				0								3	1	10		1	0	5
							1				0									1	1			0	0
							9				5									3	3			1	1
							1				0									1	1			0	0
							1				0									1	1			0	0
							3				1									3	1			1	0
							1				0									1	3			0	1
							1				0									1	7			0	3
							1				0									1	13			0	6
							4				2									1	1			0	0
							5				2									1	5			0	2
							3				1									1	3			0	1
							6				3									1	1			0	0
							3				1									1	22			0	10
							3				1									1	6			0	2
							1				0									1	8			0	4
							1				0									1	19			0	10
							5				2									1	6			0	2
							2				1									4	2			2	1
							3				1									13	5			6	2
							13				7									7	5			3	2
							1				0									1				0
							2				1									0				0
							0				0									5				2
							3				1									1				0
							5				2									1				0
							3				1									1				0
							1				0									1				0
							3				1									6				2
							6				3									1				0
							1				0									1				0
							1				0									1				0
							1				0									1				0
							7				3									3				1
							13				6									5				2
							9				4									1				0
							1				0									1				0
							1				0									3				1
							5				2									1				0
							1				0									1				0
							3				1									1				0
							7				3									7				3
							1				0									1				0
							1				0									1				0
							1				0									1				0
							5				2									10				5
							1				0									1				0
							1				0									1				0
							1				0									5				2
							5				2									1				0
							1				0									2				1
							1				0									1				0
							1				0									1				0
							1				0									1				0
							14				7									1				0
							9				4									1				0
							1				0									1				0
							1				0									3				1
							1				0									1				0
							6				2									3				1
							1				0									1				0
							0				0									4				2
							1				0									7				3
							1				0									1				0
							7				3									5				2
							0				0									1				0
							1				0									1				0
							14				7									5				2
							1				0									1				0
							1				0									3				1
							7				3									4				1
							1				0									1				0
							4				2									1				0
							1				0									0				0
							1				0									6				2
							3				1									1				0
							3				1									1				0
							1				0									1				0
							1				0									1				0
							6				2									5				2
							3				1									5				2
							8				4									1				0
							2				1									1				0
							1				0									5				2
																				1				0
																				1				0
																				1				0
																				5				2
																				1				0
																				6				3
																				1				0
																				1				0
																				1				0
																				1				0
																				0				0
																				1				0
																				3				1
																				1				0
																				1				0
																				1				0
																				1				0
																				7				4
																				5				2
																				1				0
																				1				0
																				1				0
																				5				2
																				1				0
																				1				0
																				1				0
																				3				1

## Sheet: Fig 1G
Fig 1G	Average	0.335	0.87	0.375	Average	0.34	0.67	0.34		Average	0.505	1.46	0.585	Average	0.325	1.07	0.35
	SD	0.181442	0.544929	0.23814	SD	0.13917	0.337327	0.160263		SD	0.203845	0.345497	0.159852	SD	0.137171	0.265766	0.1
		repeat 1 (representative data shown in Fig 1G)									repeat 2
		Fission frequency (times per min)				Fusion frequency (times per min)					Fission frequency (times per min)				Fusion frequency (times per min)
		WT	yta4Δ	yta4Δ Yta4-13Myc		WT	yta4Δ	yta4Δ Yta4-13Myc			WT	yta4Δ	yta4Δ Yta4-13Myc		WT	yta4Δ	yta4Δ Yta4-13Myc
		0.2	0.1	0.8		0.3	0.2	0.6			0.7	1.1	0.6		0.3	0.9	0.4
		0.3	0.1	0.4		0.4	0.5	0.2			0.7	1.1	0.7		0.3	0.8	0.5
		0.4	0.2	0.2		0.6	0.5	0.4			0.6	1.4	0.4		0.4	1	0.4
		0.4	0.9	0.2		0.2	0.9	0.2			0.7	1.2	0.5		0.4	0.7	0.2
		0.3	1.1	0		0.3	0.6	0.1			0.6	1.5	0.4		0.4	1.2	0.4
		0.2	1.4	0.2		0.3	1	0.2			0.3	0.5	0.6		0.2	0.3	0.3
		0.8	1.1	0.5		0.6	1	0.5			0.6	1.6	0.7		0.5	1.2	0.4
		0.5	2.1	0.8		0.4	1.4	0.4			0.4	1.2	0.6		0.5	1	0.3
		0.2	1.3	0.2		0.2	0.6	0.3			0.2	1.8	0.5		0.1	1.3	0.2
		0.5	0.9	0.3		0.5	0.9	0.1			0.5	1.9	0.6		0.3	1.3	0.3
		0.2	0.8	0.2		0.4	0.8	0.3			0.1	2	0.3		0.2	1.3	0.3
		0.2	1.7	0.3		0.2	1.1	0.3			0.6	1.6	0.7		0.5	1.4	0.4
		0.2	0.5	0.2		0.3	0.3	0.3			0.6	1.4	0.5		0.4	1	0.4
		0.5	0.5	0.4		0.4	0.5	0.5			0.4	1.3	1		0.2	1.2	0.4
		0.2	0.3	0.4		0.5	0.2	0.3			0.2	1.3	0.8		0.2	1.1	0.5
		0.6	0.2	0.6		0.4	0.1	0.5			0.5	1.6	0.6		0.3	1	0.5
		0.5	1	0.9		0.3	0.8	0.7			0.8	1.5	0.6		0.5	1	0.2
		0.1	1.2	0.3		0.2	0.6	0.4			0.3	1.8	0.5		0.2	1.4	0.3
		0.2	1.1	0.2		0.1	0.5	0.2			0.8	1.7	0.4		0.5	1	0.2
		0.2	0.9	0.4		0.2	0.9	0.3			0.5	1.7	0.7		0.1	1.3	0.4

## Sheet: Fig 2B
Fig 2B	repeat 1 (representative data shown in Fig 2B)										repeat 1 (representative data shown in Fig 2B)																										repeat 2										repeat 2
		Mitochondrial number									WT 0 µM mitochondrial number													WT 0.5 µM mitochondrial number														mitochondrial number									WT 0 µM mitochondrial number
	time (min)	WT 0 µM		yta4Δ 0 µM		WT 0.5 µM		yta4Δ 0.5 µM			0 min	1 min	2 min	3 min	4 min	5 min	6 min	7 min	8 min	9 min	10 min			0 min	1 min	2 min	3 min	4 min	5 min	6 min	7 min	8 min	9 min	10 min			time (min)	WT 0 µM		yta4Δ 0 µM		WT 0.5 µM		yta4Δ 0.5 µM			0 min	1 min	2 min
		Average	SD	Average	SD	Average	SD	Average	SD		1	1	1	2	1	1	3	2	2	2	2			2	1	2	2	3	3	4	4	4	4	4				Average	SD	Average	SD	Average	SD	Average	SD		1	1	1
	0	1.55	0.825578	2.55	1.43178	1.5	0.760886	1.95	0.944513		1	1	2	2	2	1	1	1	1	1	1			1	1	1	1	1	1	1	1	3	4	2			0	2.45	1.43178	3.8	2.80225	1.75	0.966546	2.95	1.95946		4	3	1
	1	1.6	0.88258	2.5	1.23544	1.7	0.864505	2.15	1.08942		1	1	1	1	1	1	1	1	2	2	2			1	1	1	1	1	1	1	1	2	1	1			1	2.15	1.30888	3.25	1.51744	1.95	0.998683	2.6	1.53554		2	2	4
	2	1.9	1.11921	2.3	1.08094	1.7	0.923381	2.2	1.00525		1	1	1	1	1	1	1	1	1	2	2			1	2	2	2	2	2	2	2	2	3	2			2	2.05	1.14593	4.5	2.60566	2.7	1.59275	8.7	2.86724		2	3	3
	3	2.15	1.03999	2.7	1.80933	1.95	0.998683	2.7	1.26074		2	2	2	3	4	3	1	3	3	2	3			2	3	2	2	2	3	5	2	1	2	5			3	2.45	1.46808	4.6	2.47939	2.5	1.5728	9.15	2.70039		2	2	2
	4	2.1	1.07115	2.75	1.74341	1.85	0.933302	3.15	1.22582		2	2	1	4	3	3	4	1	3	3	2			2	3	2	2	3	3	2	3	1	2	2			4	2.05	0.998683	4.05	1.66938	2.35	1.34849	8.1	2.35975		3	2	1
	5	2	1.07606	3	1.65434	1.85	0.812728	3.35	1.03999		2	2	1	2	3	4	2	2	3	1	1			2	3	2	3	3	2	4	3	1	4	2			5	2.1	1.29371	3.7	2.34184	2.45	1.53811	7.75	2.12442		1	1	1
	6	2	1.25656	2.8	1.73509	1.95	1.19097	3.55	1.23438		1	1	2	1	1	1	1	1	1	1	1			4	3	4	4	3	1	2	1	1	1	1			6	2.05	1.31689	3.7	2.40832	2.65	2.00722	7.55	1.93241		4	4	4
	7	1.9	1.20961	2.6	1.3917	1.7	1.0311	3.65	1.38697		3	3	3	2	1	2	2	2	4	2	2			2	2	2	2	2	2	2	2	2	3	1			7	1.65	0.933302	3.1	2.40394	2.1	1.71372	7	1.89181		1	1	1
	8	2.15	1.30888	2.35	1.26803	1.8	1.10501	3.75	1.33278		1	1	1	1	1	1	1	2	2	1	2			1	1	1	1	1	1	1	1	1	1	1			8	1.75	0.966546	3.1	2.29186	2.1	1.80351	7.1	1.65116		2	2	3
	9	1.5	0.606977	2.2	1.32188	1.95	1.14593	3.9	1.16529		1	1	1	1	1	1	1	1	1	1	1			1	1	1	4	1	2	1	2	2	1	2			9	1.8	0.951453	3	1.91943	2.3	1.78001	6.6	1.56945		3	3	2
	10	1.75	0.71635	2.5	1.19208	1.75	1.11803	3.95	1.09904		1	1	1	1	1	1	1	1	1	1	1			1	1	1	1	1	2	1	1	2	1	3			10	2	1.02598	2.9	1.99737	2.1	1.37267	6.7	1.68897		1	1	1
											4	4	4	2	3	3	3	2	3	2	3			1	2	1	2	3	3	2	1	2	2	1													5	6	4
											2	2	4	3	3	2	2	2	2	2	2			1	1	1	1	1	1	1	1	1	1	1													1	1	1
											1	2	3	3	3	3	3	3	1	1	1			2	3	4	3	3	2	2	1	1	1	1													5	2	2
											1	1	1	3	2	2	2	1	1	1	1			1	1	1	1	1	1	1	1	1	1	2													1	1	3
											2	3	4	4	4	4	5	6	6	2	3			1	1	2	1	1	1	1	1	2	2	1													2	1	1
											1	1	2	1	3	3	1	2	2	1	2			1	1	2	2	1	1	1	1	1	1	1													4	3	2
											2	1	2	3	2	2	4	3	3	1	1			2	2	1	3	1	2	2	1	1	1	1													1	1	1
											1	1	1	3	2	1	1	1	1	1	2			1	1	1	1	3	3	3	4	5	3	1													4	3	3
											yta4Δ 0 µM mitochondrial number													yta4Δ 0.5 µM mitochondrial number																							yta4Δ 0 µM mitochondrial number
											0 min	1 min	2 min	3 min	4 min	5 min	6 min	7 min	8 min	9 min	10 min			0min	1min	2min	3min	4min	5min	6min	7min	8min	9min	10min													0 min	1 min	2 min
											3	3	3	3	4	5	4	3	2	2	1			4	3	4	4	4	6	5	2	3	5	4													5	6	8
											3	3	4	5	3	5	5	6	3	5	3			1	1	1	1	3	4	3	2	4	5	3													7	3	7
											4	4	3	2	3	3	2	2	2	2	4			1	1	1	1	4	3	2	5	5	3	5													11	6	10
											4	2	2	4	2	2	1	3	1	1	2			2	2	2	2	3	2	4	3	4	4	4													3	3	4
											2	1	3	6	2	5	3	4	6	4	3			1	1	2	5	5	4	6	5	5	5	5													1	3	3
											1	4	1	1	1	1	1	1	2	1	2			2	1	2	2	3	2	3	3	3	2	3													5	4	7
											6	5	4	5	5	6	6	3	3	2	3			1	2	2	3	3	3	6	5	5	5	4													6	5	6
											2	3	2	4	2	3	2	2	2	2	2			1	2	2	2	3	3	3	4	3	3	5													6	5	7
											1	1	1	1	1	1	1	1	1	1	1			3	4	3	2	1	3	3	4	5	5	5													1	1	2
											1	3	1	1	1	1	1	2	2	2	2			3	4	4	4	5	4	5	3	2	5	3													2	2	5
											4	3	4	4	2	3	3	3	3	2	2			2	3	1	3	4	4	4	3	4	4	3													1	1	2
											1	1	1	1	1	1	1	1	1	1	2			2	2	2	3	4	3	4	4	4	4	6													2	3	3
											1	1	2	1	3	3	3	4	4	1	3			2	2	2	6	4	4	3	4	4	4	4													5	4	7
											2	1	2	2	2	1	1	1	1	1	2			1	1	1	2	1	2	2	3	2	4	2													3	3	2
											1	2	1	1	2	3	2	3	3	1	1			3	4	3	3	4	3	2	2	2	3	3													1	2	1
											3	2	2	2	2	3	4	3	3	3	3			1	2	4	2	4	5	3	6	7	6	6													8	4	6
											2	3	2	1	1	1	1	1	1	1	1			1	1	1	2	1	4	3	5	3	2	3													1	2	2
											4	4	4	6	6	4	5	1	1	4	5			3	1	2	2	2	2	2	3	3	3	4													4	4	4
											4	3	2	3	6	5	5	4	3	4	5			3	3	3	2	3	3	4	1	2	2	3													1	1	1
											2	1	2	1	6	4	5	4	3	4	3			2	3	2	3	2	3	4	6	5	4	4													3	3	3
[truncated: 19 more columns]

## Sheet: Fig 3B
Fig 3B	lanes	Dnm1 intensity	Tubulin intensity	Intensity ratio (Dnm1/Tubulin)		Intensity ratio (Dnm1/Tubulin)	WT	yta4Δ
	WT-1	9045	34575	0.261605		set 1	0.26161	0.32212
	yta4Δ-1	11619	36070	0.322124		set 2	0.30407	0.48579
	WT-2	10216	33597	0.304075		set 3	0.55579	0.45023
	yta4Δ-2	14252	29338	0.485786		set 4	0.53207	0.46909
	WT-3	15700	28248	0.555792		set 5	0.47331	0.30078
	yta4Δ-3	13412	29789	0.450233
	WT-4	14543	27333	0.532067		Average	0.42537	0.405602
	yta4Δ-4	11087	23635	0.469092		SD	0.134372	0.0871915
	WT-5	13307	28115	0.473306
	yta4Δ-5	8173	27173	0.300777

## Sheet: Fig 3E
Fig 3E	Average	42.2969	43.8348	55.6439	68.3284										Average	50.0882	49.0817	68.3039	81.1303
	SD	8.51215	12.4326	18.0571	12.2465										SD	9.66061	6.25262	2.14405	7.38245
		repeat 1 (representative data shown in Fig 3E)					repeat 1 (representative data shown in Fig 3E)									repeat 2					repeat 2
		% of Dnm1 foci associated with fission within 10 min					WT 0 µM				WT 0.5 µM					% of Dnm1 foci associated with fission within 10 min					WT 0 µM				WT 0.5 µM
		WT 0 µM	WT 0.5 µM	yta4Δ 0 µM	yta4Δ 0.5 µM		The number of Dnm1 foci associated with fission	The number of all Dnm1 foci	% of Dnm1 foci associated with fission		The number of Dnm1 foci associated with fission	The number of all Dnm1 foci	% of Dnm1 foci associated with fission			WT 0 µM	WT 0.5 µM	yta4Δ 0 µM	yta4Δ 0.5 µM		The number of Dnm1 foci associated with fission	The number of all Dnm1 foci	% of Dnm1 foci associated with fission		The number of Dnm1 foci associated with fission	The number of all Dnm1 foci	% of Dnm1 foci associated with fission
		57.1429	35.7143	76.4706	65.2174		12	21	0.571429		5	14	0.357143			52.9412	43.4783	65.3846	94.1176		9	17	0.529412		10	23	0.434783
		37.5	55.5556	60	60		6	16	0.375		10	18	0.555556			50	41.1765	71.4286	80		6	12	0.5		7	17	0.411765
		36.3636	55.5556	50	57.8947		8	22	0.363636		10	18	0.555556			52.9412	55.1724	68.75	91.6667		9	17	0.529412		16	29	0.551724
		35.2941	44.4444	33.3333	77.7778		6	17	0.352941		8	18	0.444444			50	54.1667	70	76.4706		5	10	0.5		13	24	0.541667
		40	23.5294	64.2857	66.6667		8	20	0.4		4	17	0.235294			55.5556	42.3077	66.6667	76.9231		10	18	0.555556		11	26	0.423077
		29.4118	45.4545	80	52.381		5	17	0.294118		5	11	0.454545			43.75	44.4444	66.6667	76.9231		7	16	0.4375		12	27	0.444444
		50	31.8182	53.8462	75		9	18	0.5		7	22	0.318182			63.3333	57.1429	69.2308	76.4706		19	30	0.633333		8	14	0.571429
		43.4783	59.0909	72.7273	88.2353		10	23	0.434783		13	22	0.590909			61.1111	50		76.4706		11	18	0.611111		10	20	0.5
		35.7143	46.6667	78.5714	81.8182		5	14	0.357143		7	15	0.466667			31.25	53.8462				5	16	0.3125		7	13	0.538462
		47.3684	57.1429	31.25	64.2857		9	19	0.473684		16	28	0.571429			40					8	20	0.4
		50	35	71.4286	80		7	23	0.5		7	20	0.35
		33.3333	33.3333	50	60		10	25	0.333333		6	18	0.333333
		35	33.3333	33.3333	58.3333		7	20	0.35		4	12	0.333333
		50	50	29.4118	86.6667		9	18	0.5		9	18	0.5
		53.8462	23.0769	50	76.1905		7	13	0.538462		3	13	0.230769
			57.1429		84.2105						4	7	0.571429
			58.3333		44.4444						7	12	0.583333
					57.1429
					66.6667
					63.6364
							yta4Δ 0 µM				yta4Δ 0.5 µM										yta4Δ 0 µM				yta4Δ 0.5 µM
							The number of Dnm1 foci associated with fission	The number of all Dnm1 foci	% of Dnm1 foci associated with fission		The number of Dnm1 foci associated with fission	The number of all Dnm1 foci	% of Dnm1 foci associated with fission								The number of Dnm1 foci associated with fission	The number of all Dnm1 foci	% of Dnm1 foci associated with fission		The number of Dnm1 foci associated with fission	The number of all Dnm1 foci	% of Dnm1 foci associated with fission
							13	17	0.764706		15	23	0.652174								17	26	0.653846		16	17	0.941176
							6	10	0.6		12	20	0.6								10	14	0.714286		16	20	0.8
							4	8	0.5		11	19	0.578947								11	16	0.6875		11	12	0.916667
							5	15	0.333333		14	18	0.777778								7	10	0.7		13	17	0.764706
							9	14	0.642857		10	15	0.666667								10	15	0.666667		10	13	0.769231
							12	15	0.8		11	21	0.52381								8	12	0.666667		10	13	0.769231
							7	13	0.538462		12	16	0.75								9	13	0.692308		13	17	0.764706
							8	11	0.727273		15	17	0.882353												13	17	0.764706
							11	14	0.785714		9	11	0.818182
							5	16	0.3125		9	14	0.642857
							10	14	0.714286		16	20	0.8
							7	14	0.5		9	15	0.6
							3	9	0.333333		7	12	0.583333
							5	17	0.294118		13	15	0.866667
							7	14	0.5		16	21	0.761905
											16	19	0.842105
											8	18	0.444444
											8	14	0.571429
											12	18	0.666667
											7	11	0.636364

## Sheet: Fig 9B
Fig 9B	sample	Image Name	Dnm1 intensity	GST intensity	Dnm1/GST ratio	Normalized to Yta4(-)		Dnm1 ratio	GST control vs Yta4(-)	Yta4(+) vs Yta4(-)
	GST control-1	GST+Dnm1-1	2025372	129223192	0.0156734	0.108996		set 1	0.109	0.35237
	Yta4(-)-1	Mdv1(WD)+Dnm1-1	8691203	60440362	0.143798	1		set 2	0.071384	0.64893
	Yta4(+)-1	Mdv1(WD)+Dnm1+His-Yta4-1	3063739	60465290	0.0506694	0.352365		set 3	0.047783	0.43138
	GST control-2	GST+Dnm1-2	4521783	86018930	0.0525673	0.0713837		set 4	0.035036	0.24664
	Yta4(-)-2	Mdv1(WD)+Dnm1-2	29791823	40455768	0.736405	1
	Yta4(+)-2	Mdv1(WD)+Dnm1+His-Yta4-2	18905203	39560788	0.477877	0.648933		Average	0.0658007	0.41983
	GST control-3	GST+Dnm1-3	2623702	120625293	0.0217508	0.0477827		SD	0.0324985	0.170456
	Yta4(-)-3	Mdv1(WD)+Dnm1-3	14587228	32045504	0.455204	1
	Yta4(+)-3	Mdv1(WD)+Dnm1+His-Yta4-3	5440066	27703908	0.196365	0.431377
	GST control-4	GST+Dnm1-4	4271336	364769275	0.0117097	0.035036
	Yta4(-)-4	Mdv1(WD)+Dnm1-4	29319569	87725749	0.334219	1
	Yta4(+)-4	Mdv1(WD)+Dnm1+His-Yta4-4	6219422	75449931	0.0824311	0.246638

## Sheet: Fig 9D
Fig 9D	repeat 1								Yta4(+) vs Yta4(-)
	sample	sample	His-Mdv1 intensity	Fis1-GST intensity	His-Mdv1/Fis-GST ratio	Normalized to Yta4(-)		Mdv1 ratio	(1:1)	(1:5)	(1:10)
	Yta4(-)(1:1)	Fis1-Mdv1(NT) (1:1)	31085014	59717013	0.520539	1		repeat 1	0.99629	1.2842	0.91653
	Yta4(+)(1:1)	Fis1-Mdv1(NT)+Hcp1-Yta4 (1:1)	32902863	63444486	0.518609	0.996292		repeat 2	1.05	0.93702	0.91797
	Yta4(-)(1:5)	Fis1-Mdv1(NT) (1:5)	33276504	65328393	0.509373	1		repeat 3	0.95012	0.99985	0.85231
	Yta4(+)(1:5)	Fis1-Mdv1(NT)+Hcp1-Yta4 (1:5)	41421517	63321138	0.65415	1.28423
	Yta4(-)(1:10)	Fis1-Mdv1(NT) (1:10)	40347789	57996338	0.695695	1		Average	0.998803	1.07369	0.895603
	Yta4(+)(1:10)	Fis1-Mdv1(NT)+Hcp1-Yta4 (1:10)	38969463	61116536	0.637626	0.91653		SD	0.0499874	0.184994	0.0375
	repeat 2
	sample	sample	His-Mdv1 intensity	Fis1-GST intensity	His-Mdv1/Fis-GST ratio	Normalized to Yta4(-)
	Yta4(-)(1:1)	Fis1-Mdv1(NT) (1:1)	43653146	73674459	0.592514	1
	Yta4(+)(1:1)	Fis1-Mdv1(NT)+Hcp1-Yta4 (1:1)	43938159	70622300	0.622157	1.05003
	Yta4(-)(1:5)	Fis1-Mdv1(NT) (1:5)	47708050	70848909	0.673377	1
	Yta4(+)(1:5)	Fis1-Mdv1(NT)+Hcp1-Yta4 (1:5)	42327501	67083620	0.630966	0.937017
	Yta4(-)(1:10)	Fis1-Mdv1(NT) (1:10)	50238881	61780710	0.813181	1
	Yta4(+)(1:10)	Fis1-Mdv1(NT)+Hcp1-Yta4 (1:10)	45768045	61312025	0.746477	0.917972
	repeat 3
	sample	sample	His-Mdv1 intensity	Fis1-GST intensity	His-Mdv1/Fis-GST ratio	Normalized to Yta4(-)
	Yta4(-)(1:1)	Fis1-Mdv1(NT) (1:1)	34010073	54886110	0.619648	1
	Yta4(+)(1:1)	Fis1-Mdv1(NT)+Hcp1-Yta4 (1:1)	31865376	54124598	0.588741	0.950122
	Yta4(-)(1:5)	Fis1-Mdv1(NT) (1:5)	32476932	50693997	0.640647	1
	Yta4(+)(1:5)	Fis1-Mdv1(NT)+Hcp1-Yta4 (1:5)	34733817	54224735	0.640553	0.999854
	Yta4(-)(1:10)	Fis1-Mdv1(NT) (1:10)	36489885	46522220	0.784354	1
	Yta4(+)(1:10)	Fis1-Mdv1(NT)+Hcp1-Yta4 (1:10)	33553483	50191202	0.668513	0.852311

## Sheet: Fig 10B
Fig 10B	repeat 1						Average						SD
	[GTP] µM	Dnm1 0.5 µM	Yta4 5 µM	Yta4 10 µM	Buffer		[GTP] µM	Dnm1 0.5 µM	Yta4 5 µM	Yta4 10 µM	Buffer		[GTP] µM	Dnm1 0.5 µM	Yta4 5 µM	Yta4 10 µM	Buffer
	0	-0.0541387	0.126324	-0.0425891	-0.121993		0	0.011309	-0.12103	-0.254332	-0.0365737		0	0.0696177	0.223435	0.183465	0.0827907
	50	1.21632	0.0685757	0.0498077	-0.245429		50	1.49399	-0.0170838	-0.0695382	-0.1872		50	0.394361	0.0744078	0.104798	0.0554667
	100	1.90929	0.368865	-0.00794035	0.2577		100	2.28056	0.079223	-0.00138355	-0.0926374		100	0.3448	0.253232	0.0284538	0.303896
	200	2.68312	0.380415	0.447547	0.696585		200	3.67807	0.302455	0.480511	0.158987		200	0.884304	0.0677617	0.0347714	0.469401
	400	4.03586	0.368865	0.384746	0.119105		400	4.88957	0.528875	0.104187	-0.0360323		400	0.745084	0.273403	0.609919	0.1437
	600	4.19756	0.434544	0.489414	0.120549		600	5.21681	0.248794	0.977866	1.09848		600	0.898444	0.1617	0.876834	0.895273
	800	5.35613	0.80775	0.371031	0.26925		800	6.05728	0.993266	1.53898	0.0938405		800	0.633059	0.168098	1.01518	0.550144
	1000	4.77865	1.73172	0.783929	0.0498076		1000	5.5799	0.997115	0.672223	0.417229		1000	0.711208	0.644218	0.218316	0.335767
	repeat 2
	[GTP] µM	Dnm1 0.5 µM	Yta4 5 µM	Yta4 10 µM	Buffer		Calculated by Michaelis–Menten model
	0	0.0844564	-0.181184	-0.354428	-0.0310396		Dnm1 0.5 µM	repeat 1	repeat 2	repeat 3		Average	SD
	50	1.32026	-0.0541388	-0.111887	-0.134986		Km (µM)	235.8	177.45	168.14		193.797	29.943
	100	2.59072	-0.0308591	0.0297763	-0.250482		Vmax (µM/min)	6.2466	7.2753	7.5804		7.0341	0.570607
	200	3.97667	0.26925	0.477143	-0.169635
	400	5.22403	0.844565	0.523341	-0.0626205
	600	5.55897	0.139498	0.454044	1.87771
	800	6.22884	1.13547	2.03634	0.534891
	1000	5.82461	0.731234	0.812081	0.708135
	repeat 3
	[GTP] µM	Dnm1 0.5 µM	Yta4 5 µM	Yta4 10 µM	Buffer
	0	0.00360925	-0.30823	-0.365978	0.043311
	50	1.94539	-0.0656884	-0.146536	-0.181184
	100	2.34168	-0.100337	-0.0259866	-0.285131
	200	4.37441	0.2577	0.516845	-0.0499881
	400	5.40882	0.373196	-0.595526	-0.164582
	600	5.89391	0.172342	1.99014	1.29716
	800	6.58688	1.03658	2.20958	-0.522619
	1000	6.13645	0.528394	0.420658	0.493745

## Sheet: Fig 10C
Fig 10C	repeat 1						Average						SD
	[GTP] µM	Dnm1 0.5 µM	Dnm1+Yta4 1 µM	Dnm1+Yta4 5 µM	Dnm1+Yta4 10 µM		[GTP] µM	Dnm1 0.5 µM	Dnm1+Yta4 1 µM	Dnm1+Yta4 5 µM	Dnm1+Yta4 10 µM		[GTP] µM	Dnm1 0.5 µM	Dnm1+Yta4 1 µM	Dnm1+Yta4 5 µM	Dnm1+Yta4 10 µM
	0	0.125794	0.401108	-0.176372	0.170116		0	0.224296	0.23882	-0.0521317	0.0549446		0	0.100616	0.211222	0.111559	0.108263
	50	1.4309	0.888068	0.05462	0.568385		50	1.2563	1.0022	0.364663	0.468533		50	0.1909	0.118056	0.278214	0.145377
	100	1.53112	1.65034	0.795671	0.506931		100	1.79403	1.64128	0.859996	0.525021		100	0.236667	0.00916941	0.080724	0.0392414
	200	2.08838	2.10078	1.42428	0.795671		200	2.59649	2.32271	1.4165	0.874397		200	0.441889	0.21629	0.104114	0.175375
	400	4.24116	3.07094	2.38867	1.60414		400	4.0417	3.30057	2.35828	1.60278		400	0.195915	0.201103	0.214519	0.20315
	600	3.56758	3.39804	2.59945	1.98528		600	4.0051	3.60282	2.71246	2.12584		600	0.401174	0.202731	0.184661	0.221676
	800	3.44053	3.31348	2.70506	2.43571		800	3.95505	4.02457	3.41346	2.72141		800	0.606221	0.718918	0.716746	0.333085
	1000	3.98336	3.61377	3.45208	2.73805		1000	4.39081	3.69711	3.30463	2.74252		1000	0.35854	0.531459	0.237956	0.169968
	repeat 2						Calculated by Michaelis–Menten model
	[GTP] µM	Dnm1 0.5 µM	Dnm1+Yta4 1 µM	Dnm1+Yta4 5 µM	Dnm1+Yta4 10 µM			Km (µM)				Vmax (µM/min)
	0	0.220193	0	-0.0194842	-0.0447432			Dnm1 0.5 µM	Dnm1+Yta4 1 µM	Dnm1+Yta4 5 µM	Dnm1+Yta4 10 µM	Dnm1 0.5 µM	Dnm1+Yta4 1 µM	Dnm1+Yta4 5 µM	Dnm1+Yta4 10 µM
	50	1.05247	0.994721	0.446825	0.301745		repeat 1	155.24	173.59	541.39	964.52	4.5816	4.2258	5.0439	5.3383
	100	1.86094	1.6415	0.833737	0.498088		repeat 2	170.06	158.45	697.65	1072.6	5.2933	4.4299	5.9559	5.7988
	200	2.89102	2.33447	1.30872	0.752179		repeat 3	172.61	229.34	409.21	853.28	5.4113	5.4602	5.0905	5.6227
	400	4.03443	3.38549	2.13018	1.39896
	600	4.35565	3.80343	2.61238	2.38138		Average	165.97	187.127	549.417	963.467	5.0954	4.7053	5.36343	5.5866
	800	3.80127	4.00917	3.39704	2.64125		SD	9.37951	37.3334	144.387	109.664	0.448858	0.661679	0.51362	0.232363
	1000	4.6581	3.21224	3.43169	2.57484
	repeat 3
	[GTP] µM	Dnm1 0.5 µM	Dnm1+Yta4 1 µM	Dnm1+Yta4 5 µM	Dnm1+Yta4 10 µM
	0	0.326902	0.315352	0.0394611	0.0394611
	50	1.28552	1.12382	0.592543	0.535468
	100	1.99004	1.63201	0.95058	0.570045
	200	2.81007	2.53288	1.51651	1.07534
	400	3.84953	3.44529	2.55597	1.80525
	600	4.09207	3.60699	2.92556	2.01086
	800	4.62335	4.75107	4.13827	3.08726
	1000	4.53096	4.26532	3.03011	2.91469

[truncated: 11 more sheets: Fig 11B, Fig 11D, Fig 11E, S3D Fig , S3E Fig , S4B Fig , S4C Fig , S4E Fig , S6C Fig , S7B Fig , S8 Fig ]
